# Supplementary material for: Analysis of DNA Origami Nanostructures Using Capillary Electrophoresis
Source: Anal Chem. 2023 Dec 13;95(51):18783–92. doi: 10.1021/acs.analchem.3c03641 (PMC10753524; doi:10.1021/acs.analchem.3c03641)
Supplement: Supplementary file 2 — ac3c03641_si_002.xlsx [file ac3c03641_si_002.xlsx]

## Sheet: Sheet1
Notched Rectangle Pool	Sequence	Thermostat Pool	Sequence	Rocket/Pillar Pool	Sequence	Tripod Pool	Sequence
NotchedRectPlain_26[112]	AAACCCTCTCACCTTGCTGAACCTAGAGGATC	Therm_Nun1_3[2]	AGCGAACCAGACTAAAGTACG	1[79]	ACATACTTGCGGTTCAATTAAATAACCT	0[669]	AATACTGAAAGCGTAAGAAAAGAAAACCCAAATCA
NotchedRectPlain_16[16]	AGGTAAAGTTTTACTAATAGTAGTAGCAAGGTGGCA	Therm_Nun1_5[5]	GTGTCTGGAAGTTTCAATGCAACCGGAAGCAAAC	24[80]	CGGAACAAAGTCAGGAAATCAACGTAACAAAG	9[300]	CACCACCCTCATTTTCAGGGATAGCAAGCCCA
NotchedRectPlain_20[144]	TTTAACGTTCGGGAGAAACAATAACAGTACAT	Therm_Nun1_0[20]	GTTTTAATTCGAGCTTCAA	14[48]	GCGTCATAACCAGAGCAGAGCCGC	15[584]	TAATAATAAGCGGCCAACGCGCGGCGTTGTAGCCA
NotchedRectPlain_18[16]	AGAAAAGCTTTTATTCAAAAGGGTGAGATAATGTGT	Therm_Nun1_4[20]	CAATTCTACTAATTTTTTTTTTTTTTTTTTTTTTTTTTTTTTTTTTTTTTTTTTTTTTTTTTTTTTTTTTTTTTTTTTTCCAAATCAAGT	33[71]	CTGCAGGTTACGCCAGGAGCAAACAGCAAATA	3[507]	CAGGGAAGGTTATCTAAGCAGCAAATCGCCATATT
NotchedRectPlain_44[80]	TGCCTTGACAGTCTCTGAATTTACCCCTCAGA	Therm_Nun1_2[23]	AATTTCCATAGTGGCAT	39[247]	TTGCGGATGGCTTAGAGCATCAATTCTACTAACGTATTGGGCGCCAGG	4[598]	TCCAGCCTAATTTGCCAATCCTGACAATAGATAAG
NotchedRectPlain_45[127]	AGTGTACTATACATGGCTTTTGATCGTTTTCA	Therm_Nun1_3[25]	TCCATATCGCTAACATCCAATAAATGAAAAGTAAC	9[223]	GGGGAGAGACGTGGACTCCAACGTTATTATTTATCCCAAT	4[626]	AAATTATCAAATCTTACCAACGCTAACGACCCAGA
NotchedRectPlain_17[95]	TCCATATATTTAGTTTGACCATTAAGCATAAA	Therm_Nun1_5[32]	AGTTGATTCCGTAGCTCCAGGATTAGAGAGTAGGA	0[96]	TGTCTTTGTACCGCACGCTATTAATCGCGCA	13[709]	AATTTGAGAGATCTACAACTCATATCCACGCTGGT
NotchedRectPlain_28[112]	GCGTAAGAAGATAGAACCCTTCTGAACGCGCG	Therm_Nun1_7[39]	ACACCGAAAGACTTCAAAACAGGTAACATGTTTTA	9[127]	AATACCAACTATTTTGCACCCAGC	6[662]	TTAATAAAACGGCTCATTGCGCAGACGGTCAATTG
NotchedRectPlain_10[200]	GAGGCGTTTCCCAATCCAAATAAGATAGCAGCCTTTACAG	Therm_Nun1_0[44]	AGCGGCAAGGCAAAGAAATTTTCAGCGAACGAGTA	31[113]	GTGTAAAGGCGGGAGAATGCCGGAGAGGGTAGCT	15[372]	CAGTATGTTAGCAAACGTAGAAAATACATACA
NotchedRectPlain_24[208]	AGGCGGTCTCTTTAGGAGCACTAAACATTTGA	Therm_Nun1_2[51]	ATATAATGCTCAATTCTTTTGGGGCGCGAGCTCAT	34[88]	CAGGAAGATAACCGTGCTCATTTTTTAACCAA	15[793]	CCCGGTTGACGACGACA
NotchedRectPlain_21[31]	AGACAGTCTCATATGTACCCCGGTTTGTATAA	Therm_Nun1_5[60]	GATTTAATTGATTGCTCCTTTTGAGATTGCAAATT	29[231]	TAAAGTTTTGTTCTTAAACAGCTTGATGGTCATTT	17[639]	CAACAAAAATAATTCGCGTCTGGACACCATCAATA
NotchedRectPlain_30[208]	AGCGGGAGCTAAACAGGAGGCCGAGAATCCTG	Therm_Nun1_7[67]	AAGCAATAAAGTCAATAGACCATTAGATACAAATT	0[200]	TTGCGCCGCTCATAGTAGCAGATAGCCGAACAAACAGCCACAAAGGGC	3[317]	CGCGAGAAAACTTTTTCAAATATATTTTAGTT
NotchedRectPlain_0[112]	CCGGAAACGTAGCACCATTACCATAATAGGTG	Therm_Nun1_3[75]	GGTCATTAACCAAAATATTATAGAGCATAAAGCTAAAGGACGTTGGGAA	27[79]	CTGCTCATACAGACCACAGGTAGACGATAAAA	16[528]	TTGCGCTCACGGTACCGACGGAAATTATTCAATAG
NotchedRectPlain_3[95]	CGTAACGAAAATGAATTTTCTGTAGTGAATTT	Therm_Nun1_2[79]	TGCGGATGGCTTAGAGCTTAGTTTACCTGTTTAGCTATTTAGCAATCAAAAAGATTAAGACCTTTACTGA	39[358]	TGGTTTGCCCC????????????	17[744]	GCAATAGGTCACGTTGGTAATATTTGGAGCAAACA
NotchedRectPlain_31[159]	CGGCCTTGGTCTGTCCATCACGCATTGACGAG	Therm_Nun1_4[85]	TCGCAAATGGCCTCAGTCAGAAGCAAAGCGTAAGA	29[295]	CTTTCAACAGTAAAAAAAGGCTCCAAAAAATATGC	8[448]	TTAAACGGGTCTTTTTCATGAGGAGATTTTGCCTTTAA
NotchedRectPlain_15[159]	CAAGCAAGCGAGCATGTAGAAACCAGAGAATA	Therm_Nun1_5[87]	AAAAATCTACGTTAATAACTCGTTTGGCTTTTGCAAAAGtGTGCTCCTACGtAAAATCTCCCT	18[56]	AACGCAAACCACCCTCAGTACCAG	4[732]	ACGAATCAATAGGACTCCAACGTCAGCAAGTGGCG
NotchedRectPlain_0[48]	GAGAATAGGTCACCAGTACAAACTCCGCCACC	Therm_Nun1_0[104]	TCTTTACCCTGACTAGCGAGAACCAGACGACGATATTG	9[255]	GTGGTTTTTCCAGTTTGGAACAAGTTTTTGTTTAACGTCA	15[507]	GAAAGTGAGCTAACTCAATCATGGAGGGAGGGAAG
NotchedRectPlain_18[144]	AAATCAATCGTCGCTATTAATTAAATCGCAAG	Therm_Nun1_5[105]	AACGAACCATTtGTGCTCCTACGtAAAATCTCCCT	8[0]	CAATAGCAAGCAAATCAGATA???????????????????	13[634]	CGTCCCTTCCTGTAGCGGGGATGTGCTGCATTCAC
NotchedRectPlain_23[223]	GAGCAAAATTTTACTTCTGAATAATGGATGATTGTT	Therm_Nun1_4[107]	ATACCAGTCATCGGTTGtGTGCTCCTACGtAAAATCTCCCT	32[88]	GTAGATGGGCGCATCGTCGCACTCTAATATTTATCAGGTC	12[295]	ACCGCCACCCTCAGAACCGCCACCCTCAGAGC
NotchedRectPlain_25[223]	TGGATTATTTTTGCCGTCAATAGATAATCAACTAAT	Therm_Nun1_0[111]	AATCAGGTACCAAAAACAtGTGCTCCTACGtAAAATCTCCCT	0[264]	TTAATTGTGTATGGGAAATAAGAGCAAGAAACAATAGCAGTAGGGTTG	3[413]	AATAAGAATAAACACCGGAATCATAATTACTA
NotchedRectPlain_19[223]	AATTACTATTTTCATAGGTCTGAGAGACGTGAATTT	Therm_Nun1_5[115]	CGGAACAACATAAGAGCAAtGTGCTCCTACGtAAAATCTCCCT	7[39]	???????????????????ACAATAGATAAGTCCTGAACA	3[447]	GAAAAAGCCTGTTTAGTATCATATGCGTTATACA
NotchedRectPlain_8[16]	CATTCAACTTTTCTTGCCCTGACGAGAACATTCAGT	Therm_Nun1_7[116]	TTAACTGGCTTAA	8[48]	CGCTCACAAAAGAAGATGATGAAACGAGGCGTGAATCATT	11[549]	ACGAGCCCGAAAATCTCCAAAAAAAGGCCGCGCGA
NotchedRectPlain_24[80]	TCATAGCTTGTAAAACGACGGCCAAAGCGCCA	Therm_Nun1_2[117]	CACTATCATAACCtGTGCTCCTACGtAAAATCTCCCT	20[152]	TACCTTTTGCTTTCCATAAAGCCTCAGAGCATGCGAACCAGAGGCTTG	13[681]	AACATCATTTTGCCGGAGAGGGTAGGCCTGAGGAG
NotchedRectPlain_3[127]	CAATGACAGCTTGATACCGATAGTTTATTTTG	Therm_Nun1_7[119]	TGACCCTGACCATAAATCAAAAAGTTTTGCtGTGCTCCTACGtAAAATCTCCCT	28[96]	CCCTCATTGCAGCGAAAGACAGCAAGATTAAGGTAATAGT	11[500]	TCGAGCTTCAATGCTGTTAAATCAATATATGAAAC
NotchedRectPlain_19[63]	CAAAATTAGGATAAAAATTTTTAGGATATTCA	Therm_Nun1_3[121]	CAGAGGGGGTAACGA	19[51]	TCATAACCTCATAAATCAACCTAATAAAGACTTAGT	9[646]	GCCGAAAATCGTCAATAACCTGTTTTTAAACAACG
NotchedRectPlain_21[95]	GGTAGCTATTGCCTGAGAGTCTGGTTAAATCA	Therm_Nun1_0[129]	GAATGTAATACTTTTGCGTTACCTTGGTAGAAAGA	39[55]	CGATGAACGTCAAATCGAGGATCCTTGTTATC	5[716]	CCTGTGGCCAAGAACTCAAACTATCGGAGGCCGCG
NotchedRectPlain_15[95]	AAGAGGAACGAGCTTCAAAGCGAAAGTTTCAT	Therm_Nun1_2[136]	CGAGGCATAGTTATTACAATGCGATTTTAAGAtGTGCTCCTACGtAAAATCTCCCT	39[311]	AACTAAAGTACGGTGTATTTCGCAAATGGTCAACCGCCTGGCCCTGAG	10[697]	AAGGTGGCATCGCGGAATGAAAGATTCATCAGACT
NotchedRectPlain_10[112]	ATCAGAGAGTCAGAGGGTAATTGAACCAGTCA	Therm_Nun1_4[143]	TGAAGGAGAAGAACAGTTCAGAAAATAGTAAATTA	39[335]	??????????TCTGCGAACGAGTAGATTTAGGTCCACGC	7[716]	TAGTAAATTGGTTCAACTTAGTAAAATGTTTAATT
NotchedRectPlain_18[112]	TTTTAGTTCGCGAGAAAACTTTTTTTATGACC	Therm_Nun1_5[143]	TTCAAAAGGAAATGTTTAGACTGGATGCTTTACCT	18[88]	AAATCAAGCGTAGAAAATACATACACCCTCAGAGAGAAGG	4[493]	TCTGAGAGAATAACATACGGTATTTATTAAACCAA
NotchedRectPlain_43[63]	GGAAAGCGGTAACAGTGCCCGTATCGGGGTTT	Therm_Nun1_7[150]	TTATTTCAACGTTCAACTAGATTTAGGAATACCACATCCGGGCACGGAGGCCTGTACAGCGCCGAAACT	19[83]	ACCAAAATTAGACTGGTAAAACACAGGGTAGCGAAC	11[577]	CAACAAAAGGAGCCTTTCTGAGGCCAAAGTACAAC
NotchedRectPlain_22[144]	TTATTAATGAACAAAGAAACCACCTTTTCAGG	Therm_Nun1_3[157]	CGTCGATACATAACGCCATCAGTTGTTAATCATTG	23[63]	CGGAATCGCTCGTTTAGCGACCTGGACAGATG	16[521]	CCGTGCCCGCCAGTTAATGCCCCCGCCAGCACCTT
NotchedRectPlain_12[144]	ATCGGCTGACCAAGTACCGCACTCTTAGTTGC	Therm_Nun1_2[172]	TCAACTAATGCACAATACTGCGGAATCGTCAAGGAGCACCCCAATATCCAAGTGGAAAAGCTT	9[39]	???????????????????TAGAAGGCTTATCCGGTATTC	6[598]	TTTATCAGCTCATAACCATCATCGCCTGATAAAAA
NotchedRectPlain_2[48]	AAAGGCCGCTCCAAAAGGAGCCTTAGCGGAGT	Therm_Nun1_4[176]	CTTGAGATGGTTTAATCAAGGATGAATCCCCCTCAAATAG	2[96]	TAGGCAGAAGTACCGATTCATCTTAGATTAAG	4[704]	ATCAAAAAACCGTCTATCGGAGCGGGATTAAAGGG
NotchedRectPlain_14[176]	ACGCTCAACGACAAAAGGTAAAGTATCCCATC	Therm_Nun1_0[179]	TAAATATTCATTAAAAATTTTGTGGTATATG	22[48]	GAATTACCGATTTAGGTGAAAGAGCTCCATGT	16[626]	TAGATAGCAGCAGTCTCTGAATTTACCGTTCCAAT
NotchedRectPlain_7[31]	ACGGCTACAAGTACAACGGAGATTCGCGACCT	Therm_Nun2_3[359]	TGCCACTACGAAAAATTGTGTACAGATCCGG	38[0]	CCGGGTACCGAGCTCGAATTCGTAATC?????????????????????	13[612]	GAAACCATCGCAAGGCCTAAGTTGGGTAACGGGCG
NotchedRectPlain_30[176]	CACGTATAACGTGCTTTCCTCGTTGCCACCGA	Therm_Nun2_5[362]	CGAAATCCGCGACCTGGCCTGATGGCACCAACCTAAATTC	17[91]	CGCCATAAAGGTGGGAGGGAAGGTAAATTTTGGGAAGGAA	12[697]	CGCAAACAAACTGCGCAACTGTTGGAAGCGGTATT
NotchedRectPlain_8[80]	ACGAACTATTAATCATTGTGAATTTCATCAAG	Therm_Nun2_7[366]	TGATAACAAGGGTATGCGTCGATACGCTCTTGAACTGGACCT	20[0]	TTTTCATGAGGAAGTTTCCATTAAACGGG???????????????????	6[458]	GCTTTGAGGAACAGTTTACAGGTCAGGATTAGGTCATTGTCGCTATTAA
NotchedRectPlain_29[223]	ACGAACCATTTTCTACATTTTGACGCTCACGCTCAT	Therm_Nun2_5[381]	CATGCAAGAGTAATCTTGTTCAACCAAACGGGTAAAATACGTAAAGGAGCACCCCAATATCCAAGTGGAAAAGCTT	24[0]	CCAGAACGAGTAGTAAATTGGGCT????????????????	12[563]	AGAAAACGACGGCCAGTAATGAATTTTTAACGGGG
NotchedRectPlain_15[127]	CGAGTAGAACAGTTGATTCCCAATATTTAGGC	Therm_Nun2_0[381]	CATTGTTCTAGCTGATAACCTTCATTTACTTAGCC	7[96]	TAAGGCGTTAAATAATAGTTAATCAAAAGGTATAATCGGC	13[716]	TTGTAAACGTTAATGGGAAGCGCCATTCGCCACCC
NotchedRectPlain_20[208]	AACCTACCGCGAATTATTCATTTCACATCAAG	Therm_Nun2_5[395]	GGAAACAACGGAGGCAAAAGAATACAAGACTTCCG	17[71]	GCCACCACCGGAACCGGCCTTTAGTTTACCGTCAGTTAAT	4[528]	GAGCACTAACACAGTGCAACATGTAATTTAGTGTC
NotchedRectPlain_28[16]	ACCCAAATTTTTGCAAGCGGTCCACGCTCCCTGAGA	Therm_Nun2_0[395]	CATGAGGAAGTACGAAAGAGATTTGTATCATCCTC	5[47]	?????????????????????TACCAGTATAAAGCCAACGCTCAACAG	11[751]	GAGAGGCTTTTAAAATTAGAAATAAAGAAATTCAA
NotchedRectPlain_24[48]	GCTCACAAGGGTAACGCCAGGGTTTTGGGAAG	Therm_Nun2_7[402]	GAGAGGGTAGCCCAGGCGCAGACGGTCAATCAATA	4[0]	TAGTATCATATGCGTTATACAAATTCT?????????????????????	17[472]	ATTTTTACCAGCGCCAACCGGAACCCACCCTCAGA
NotchedRectPlain_6[112]	TTATTACGAAGAACTGGCATGATTCCAACCTA	Therm_Nun2_2[402]	AAGTCGAGGCGCATAGGCTGGCTGAATTAATGTTT	16[56]	AAAGGGCGGCACCATTCGTATAAATCCAGTAA	1[625]	AATTAAATCGGAAGCGTCTTTCCAGTTTGCCCGAA
NotchedRectPlain_2[144]	ACGCAAAGAATAGAAAATTCATATTTCAACCG	Therm_Nun2_2[416]	CCAACACTCATCTTTGACCTACAGAGAGAGATCTA	25[111]	GACCTTCAATTACCCACGTTGGGAAGAAAAAT	9[535]	ATTTCATTTGACCCCCATTTTGCGGGATCGTACGT
NotchedRectPlain_31[233]	GGAAATACTTTTCAGGAACGGTACGCCATTAAAGGGATTTTAGATT	Therm_Nun2_7[416]	TTTTGGCTTTGAGGACTAACTAAAAGCGCGAAACA	3[39]	?????????????TATAACTATATGTAAATGCTGATGCAA	10[704]	AACAGAATATACAGTAACGAACGGTATGGTTTAAT
NotchedRectPlain_15[223]	TATAGAAGTTTTACGCGCCTGTTTATCAGTTCAGCT	Therm_Nun2_2[430]	CTCCAGCGATTTAAGGGAGAACGGTGTACAGATAT	19[164]	CGAGCGTCAATAACGGAATACCCACACTGAGTTTCGT	15[577]	AGTGTACTGGATCCTCAAATCAAGTTTGCCTAATT
NotchedRectPlain_12[48]	TACCTTTAAGGTCTTTACCCTGACAATCGTCA	Therm_Nun2_7[430]	CAAAGACAGATACCGAACTGACCAAAAAAAAAAGG	39[47]	TCTTTACCTCATATATTTTAAATGGTGTGAAA	12[598]	GCAAAATCACGCGACAGTTAAAGCCAGAATGGATG
NotchedRectPlain_27[127]	GGGAGAGGCATTAATGAATCGGCCACCTGAAA	Therm_Nun2_3[432]	AAAGGAGCCTTTAATTTCGGAACAGGTCATTGCCTGATAGCATTCCACATTGAAAGAGGGCTATCCACTTT	0[168]	GCATAACCACTACAACACCGAGGAAACGCAATTTTCCAGAAGTAACAG	1[514]	TAAGAACGGGCTAAGAACGCGAGGCTTTACATTAG
NotchedRectPlain_28[80]	TGGACTCCGGCAAAATCCCTTATACGCCAGGG	Therm_Nun2_0[440]	GAGGGTAGCAACGGCCCCA	39[215]	CTTTAATTGCTCCTTTATCCAATAAATCATACGAATCGGCCAACGCGC	13[507]	ATTAGCGTTTAATATTGAGCTCGAATTCGTACATT
NotchedRectPlain_23[63]	GTTAAAATAACATTAAATGTGAGCATCTGCCA	Therm_Nun2_5[441]	CTGACAGCCCTCATAGTTAGCTTTTTCATTTATCAGCTtGTGCTCCTACGtAAAATCTCCCT	0[0]	AAGAAAACAAAATTAATTACATTTAAC?????????????	9[612]	GAACGAGTAGATTTAGTAGGTCTTGAGGTGAATTT
NotchedRectPlain_30[48]	GTAAAGCACTAAATCGGAACCCTAAAACCGTC	Therm_Nun2_2[454]	CGTTGAAAATCTCCtGTGCTCCTACGtAAAATCTCCCT	32[56]	CGTAATGGTGGTGCCGATTGTATAAAGAGAAT	3[779]	ACAATACTTCTGAATAATTGAAATGGGAAAAACGC
NotchedRectPlain_13[127]	TTTTAATTGCCCGAAAGACTTCAACAAGAACG	Therm_Nun2_7[455]	GAGTCTGCACTTT	19[132]	TACAATTTTAAGACTCCTTATTACTAGCAAGCCCAAT	2[662]	AGTTAAGCCGGAGAAGTGTTTTTATTGTAGCAGCA
NotchedRectPlain_17[191]	CCAGACGACAAATTCTTACCAGTAGATAAATA	Therm_Nun2_0[461]	AGCGAAAGACAGCAGTATCGGtGTGCTCCTACGtAAAATCTCCCT	17[47]	????????????????AATAAGTTTTAACGGGGTCAGTGCCTTGAGTA	4[697]	CCAGAAGGAGCTTCTGACACATCACTTGCCTGTAG
NotchedRectPlain_6[48]	CCAAATCATTACTTAGCCGGAACGTACCAAGC	Therm_Nun2_5[462]	GTAACGAAACTACAACGCCTGCACTTT	19[292]	AACATAAATTGAGTTAAGCCCAATTTTTGCTAAACAA	11[744]	GTAAAATGCAGATACATACCAGAACTGGCTGACCT
NotchedRectPlain_22[80]	TTCGCCATGGACGACGACAGTATCGTAGCCAG	Therm_Nun2_3[465]	TGCTCCTCAGCGAGCAAACAAGAGACAGTACATCT	39[39]	?????????????????????ATGGTCATAGCTGTTTCCT	14[739]	CGATAGATTGTATAAGCAGTAGATGCTGGTGCCGG
NotchedRectPlain_11[63]	TTTCAACTACGGAACAACATTATTAACACTAT	Therm_Nun2_5[472]	AAAGTTTTGTCAAAGGAATGAATTTCTTAAACCCG	1[39]	?????????????AATTTCATTTGAATTACCTTTTTTAAT	17[646]	TACGCCAGCTGAGCTGATAAAGGGTGAGAAAGATT
NotchedRectPlain_21[223]	ATCAAAATTTTTGAAGATGATGAAACAAAATTACCT	Therm_Nun2_7[479]	GATGTGCGGGATCGTCACTTCGAGGTTGCGAATAATAATtGTGCTCCTACGtAAAATCTCCCT	0[136]	CAGGGAGTTACCGTAAAAAGAACTGGCATGATTATCCTGATAACGGAT	1[612]	ACGCGCCTGTCAACATGGAACTGATAGCCCTTAAA
NotchedRectPlain_25[63]	GTTTGAGGTCAGGCTGCGCAACTGTTCCCAGT	Therm_Nun2_0[486]	CTTTAACGGTAATCGTAACGTAACACAGACGTTAG	19[319]	GAATTAACAGCGCTAATATCAGAGAGTGAGAA	8[739]	GAGTCCTGACGAGAAACAACGCCAAAAGTTTTGCC
NotchedRectPlain_13[95]	CCAAAATAAGGGGGTAATAGTAAAAAAAGATT	Therm_Nun2_2[493]	AAGGAACAACTGTCTTTCCTGAGTTTCGTCACATC	21[114]	CGAAACAAAGTACAACGCGATTATACC	1[790]	TCATTGGTTGCATGCGCCGCTACAGGGTTGAGTTAGAAC
NotchedRectPlain_19[95]	GCTAAATCCTTTTGCGGGAGAAGCCCGGAGAG	Therm_Nun2_5[500]	TAAATGAGAATTACCGATAGTTGCGAGGCTTGATG	10[76]	CCCCCTGTAGCGGGGCCGATTGAGGCA	3[793]	CGTACTAGGAAATACCT
NotchedRectPlain_28[144]	GTTGTAGCCCTGAGTAGAAGAACTACATTCTG	Therm_Nun2_4[500]	GTACAACTAGCCAGGGAGTTAAAGGAGCTTGAAGA	19[196]	ACAAAATAAAGTTACCAGAAGGAAGCCTGTAGCATTC	15[340]	AAGAACTGGCATGATTAAGACTCCTTATTACG
NotchedRectPlain_6[80]	AGTAATCTTCATAAGGGAACCGAACTAAAACA	Therm_Nun2_7[507]	TCAATCATATGGCCCAATTCTGTATGGGATTTTGCTACCGGGCACGGAGGCCTGTACAGCGCCGAAACT	9[107]	AGGCTGAGAAATTATTTTAGCAAAATTA	15[479]	GCCAGAGGCTTAAAGCCTGGGGTGTGTGTGAAGGG
NotchedRectPlain_31[63]	CCGAAATCAACGTCAAAGGGCGAAAAGGGAGC	Therm_Nun2_3[514]	ACAACAGTTTCAGCGGAGTGAATTTAGGAACCCAT	19[47]	????????????????CGGAATAGGTGTATCACCGTACTCAGGAGGTT	8[767]	GCACGCCGGATACATTCAGTGAATAACATAGTAAGC
NotchedRectPlain_5[95]	CTTAAACAACAACCATCGCCCACGCGGGTAAA	Therm_Nun2_2[529]	AACAACTTTCAATGACAACAACCATCGCCCAAGGAGCACCCCAATATCCAAGTGGAAAAGCTT	18[0]	GAGAGGGTTGATATAAGTATAGCC????????????????	14[458]	CACCCTCGAAGGATACGAGCCGGAAGCACACA
NotchedRectPlain_31[127]	GAACGTGGCGAGAAAGGAAGGGAATGCGCCGC	Therm_Nun2_4[533]	TTTTCAGGGATAGCAATACCCCGATATTCGGTCGCTGCCG	20[184]	GAAAAACCGCATTAATAGGCAAGGCAAAGAATCAGGATTATCGCCCAC	3[285]	TGCTGATGCAAATCCAATCGCAAGACAAAGAA
NotchedRectPlain_1[159]	AGCACCGTCCATTTGGGAATTAGACCGTCACC	Therm_Nun2_0[536]	CGCATAACCGATGTTGATAATGTGGTATATG	19[260]	AAAATGAAAATGAAATAGCAATAGCAGACGTTAGTAA	1[716]	GGAGCTAAACAGGCCTTGTAAAAGGGACATTCATT
NotchedRectPlain_23[191]	GCGCAGAGATATCAAAATTATTTGTATCAGAT	Therm_Nun3_3[716]	AGGCAGGTCAGAACGGGGTCAACAGATCCGG	15[111]	TTTTCATAATCACCGTCAGACGATTGGCCTTGATATTCA	17[577]	AGCTTGAGCCATTTGGGTTAGCGTTCACAAACAAA
NotchedRectPlain_13[223]	TTTTGTTTTTTTGCTTATCCGGTATTCTAAATCAGA	Therm_Nun3_5[719]	GTGCCTTGAGTAACAGAGTTTTACGATTGGCCTTGATCCG	9[159]	CACTGCCCACATCGGGAGAAACAAATCTTACCAACGCTAA	6[406]	CTTAGAATCCTTGAAAACATAGCGATAGCTTAGATTAAGACG
NotchedRectPlain_24[16]	GCATAAAGTTTTGAAAGGGGGATGTGCTTATTACGC	Therm_Nun3_7[723]	CTCATAGTATGGTATGCGTCGATACGCTCTTGAACTGGACCT	22[0]	CGGAACGAGGCGCAGACGGTC???????????????????	15[646]	TGATGCCGGAGGTGAGACGGGCAACGCGAAAGCAG
NotchedRectPlain_1[127]	ACGTTAGTTCTAAAGTTTTGTCGTGACGGAAA	Therm_Nun3_0[738]	CCGCCCAATAGGAACGCCGCCGTCGATAAACAGTT	27[47]	GCCCTGACGAGAAACAACCAACTTAATACCACCAACACTA	3[751]	GCTGAGAACGTTAATCCTGATTGTTGCAGATTTTA
NotchedRectPlain_13[31]	GGAATTACCATTGAATCCCCCTCACCATAAAT	Therm_Nun3_5[738]	CCGTAGAGGGTTGATATATTTTTAACAGCATTGACAGGAGGTTGAGGAGCACCCCAATATCCAAGTGGAAAAGCTT	15[71]	TCAAGTTTCCTCCCTCCGCCGCCAGCATTGAC	6[549]	TAAAAGGCTCAAAGATTAAGAGGAGTGTCTGAACA
NotchedRectPlain_15[31]	CAAAAATCATTGCTCCTTTTGATAATTGCTGA	Therm_Nun3_5[752]	AATGTACAGGAAACAAATAAATCCTCCACCAGATA	20[328]	??????????????????ATTGCGAATAATA	1[709]	ACAGGGAAGAAAGCGAAAAGGGCGATCATCATATT
NotchedRectPlain_9[63]	ACGGTCAATGACAAGAACCGGATATGGTTTAA	Therm_Nun3_0[752]	CACCACCAGAGATTCACAGTGTACTGGTAATATGC	35[119]	GTTAAATCAGCATCTGCCAGTTTGAG	12[767]	GCATCGTAACCAACAGGAGAACGGTAATCGTAACC
NotchedRectPlain_1[63]	TGCTCAGTACCGCCACCCTCAGAAACAACGCC	Therm_Nun3_7[759]	ATTCGCGTCTGCTCAGTACCTATTTCGGAACCGTC	12[0]	CAAGGCCGGAAACGTCACCAATGAAAC?????????????????????	6[310]	GGCTTAGGTTGGGTTATATAACTATATGTAAA
NotchedRectPlain_2[80]	ATATATTCTCAGCTTGCTTTCGAGTGGGATTT	Therm_Nun3_2[759]	ATGACCCCCTGCCAGGCGGATAAGTATCAAAAAAC	1[47]	GTGCCGTCACCAGCGCGGAATAAGTAAGAACGCAAACATCGGAAACAG	7[542]	CTCAACACTCATCTTTGAATTACCGCAACTAAAGT
NotchedRectPlain_43[95]	TAAGCGTCGGTAATAAGTTTTAACCCGTCGAG	Therm_Nun3_7[773]	TTCCCACCCTCAGAGCCGCATTAAAATGGCTTTTG	34[0]	TTTCATCAACATTAAATGTGAGCGAGT?????????????	11[639]	CGAGATACCAGTCAGGACGTTGGATATGTTACTTA
NotchedRectPlain_10[144]	TATTTTGCACGCTAACGAGCGTCTGAACACCC	Therm_Nun3_2[773]	ATACGCCAGAATGGAAAGGAGCCACTGTAGCCAGCCACTTT	2[0]	TTTTAACCTCCGGCTTAGGTTGGGTTA?????????????	17[542]	ATGCCTGCAGACCTGTCGAGTAACAGTGCCCAGGC
NotchedRectPlain_5[63]	TCGGTTTAGGTCGCTGAGGCTTGCAAAGACTT	Therm_Nun3_7[787]	TTTCATTAGGACTGAAACATGAAAGCCATTTACCG	28[64]	CACCCTCAAACGGCTACAGAGGCTTATAGTCACAATACTG	14[662]	GTAAAATTAATTTAACCAATAGGAAATTAAATTAT
NotchedRectPlain_43[159]	GTTTGCCAAATCAGTAGCGACAGATCGATAGC	Therm_Nun3_2[787]	TTCCAGTAAGCTATTATTTTAGCGGGGTTTTGGCC	29[79]	AATTGTGTGAATACACATAGCGTCGAAGCAAA	1[632]	CGTTAATGCGCTTCAGCTAAGTCTGTCCATCAGGCTATTAGTCTTTATT
NotchedRectPlain_26[48]	AGCTGATTACTCACATTAATTGCGTGTTATCC	Therm_Nun3_3[789]	TCTCTGAAATGAAACCtGTGCTCCTACGtAAAATCTCCCT	0[296]	AATCTCCATTCAGCGGAGATAACCCACAAGAAAACAGGGAAATCCCTT	11[472]	GTACTAAACAACTTTCACTAAAGAAAAATACGTAA
NotchedRectPlain_9[31]	GCTCCATGACGTAACAAAGCTGCTACACCAGA	Therm_Nun3_5[798]	TATTAAGAGGCTAAAGACAAATTAGCAAGCAGCACCGT	13[47]	?????????????????????CATCGATAGCAGCACCGTAATCAGTAG	8[662]	CTGATCATAAGGATTTTAAGAACTGAACTAACCCC
NotchedRectPlain_31[31]	CCAGCAGGCGATGGCCCACTACGTGAGGTGCC	Therm_Nun3_4[803]	CCTCAAGAGAAGGATCAACAAACCGCCACCCTCACGCAG	29[47]	TACTTAGCGAAGGCACATTCATTGAAATCAGG	5[639]	TTTAGAGGCCACCGAGTAAAAGATGCTAAAGGGAG
NotchedRectPlain_12[112]	TCTTACCAACCCAGCTACAATTTTAAAGAAGT	Therm_Nun3_0[804]	CCCTCAGTTAAATGTGAGCCACTTT	26[0]	ATTCAACTAATGCAGATACATAACGCC?????????????	6[493]	GGAGTGAGAACGGCTACAAGGCACCAACCTATGAG
NotchedRectPlain_30[16]	TTCAAGTTTTTTGGGGTCGAACCATC	Therm_Nun3_7[810]	GAGTAACAACCTCAGAGCCGCCAATCGATAtGTGCTCCTACGtAAAATCTCCCT	35[79]	TTTAAATTCCATCAAAACGTTGGT	8[732]	CAGACCAGGCGGTCAGATTCCAATAAATCATAGGG
NotchedRectPlain_6[16]	GAATAAGGTTTTAAATTGTGTCGAAATCTGTATCAT	Therm_Nun3_2[811]	GGCCGGAAACGTCAtGTGCTCCTACGtAAAATCTCCCT	34[64]	TCTGCTGGCGAATTTCCGGCACCGCTTCGATAGGTCAATAATTC	0[382]	GATAACCCACAAGAATTGAGTTAAGCCCAATA
NotchedRectPlain_27[63]	CACGACGTGTTTCCTGTGTGAAATTTGCGCTC	Therm_Nun3_5[819]	AGGGCGAATGGTTTACCAGCGCCGAGACTCACTTT	29[135]	AGGAACCCATGTAAAGGCCGCTTTTGCTCGCGTTT	5[542]	GGTGAGGCGGAATAGATATTTTTTGTTTAACTTGC
NotchedRectPlain_16[208]	TAACCTCCAATAAGAATAAACACCTATCATAT	Therm_Nun3_3[822]	AATCCCGCCTCCCCGTCGGATTCTCAATTCATCAT	13[55]	GCGGATAAACAGTGCCACCATTAGCGACAGAA	9[396]	TCCACAGACAGCCCTCATAGTTAGCGTAACGA
NotchedRectPlain_17[31]	ATATAATGGGGGCGCGAGCTGAAATTAACATC	Therm_Nun3_5[829]	TCAACCGATTGTCACCAGACAGAATCAAGTTTGAA	35[55]	TAGCCAGCCAAACGGCGGATTGAC	16[732]	AAACTTGATGGTTTATTTCAACGCAAGAGTCTAAA
NotchedRectPlain_29[127]	AGTTTGGACGAGATAGGGTTGAGTGTAATAAC	Therm_Nun3_7[836]	GGGAAGCCACCACCGGAAAGTAGCGTAGCACCATTACCAtGTGCTCCTACGtAAAATCTCCCT	29[39]	?????????????CAGAAAACGAGAATGACCATAAATCAA	5[472]	TCAACCAGTATAAAGCCAAGCCGTCCAATAGCAAG
NotchedRectPlain_26[80]	TGGTTTTTCTTTCCAGTCGGGAAAAATCATGG	Therm_Nun3_0[843]	CCAGACAAACGGCGGATTATTTTGTGAAGGTAAAT	5[62]	GCAAGACAAGCCTGTTTAGGGCTTAATTGAG	3[479]	CAACGGGAGATCAACAGTTGAAAGGCATCACAACA
NotchedRectPlain_23[159]	CCTGATTGAAAGAAATTGCGTAGAAGAAGGAG	Therm_Nun3_2[850]	AGCCAGCAAAAAGGGAGGCACAATCAATAGAACGT	10[64]	AATCATAGTCAATATACATCGTAGTTTAGCGAACCTCCCGATAAAAGA	9[584]	GGACATCAAGGTTGATTCCCAATTTAGTCAGTCGG
NotchedRectPlain_4[48]	GCGAAACAAGAGGCTTTGAGGACTAGGGAGTT	Therm_Nun3_5[857]	ATTGTGGGAATGCGTCAGACTGTAGTTTTCATATG	39[151]	TAATTCGAGCTTCAAAAAAGCTAAATCGGTTGTTAATTGCGTTGCGCT	3[349]	AATTTCATCTTCTGACCTAAATTTAATGGTTT
NotchedRectPlain_27[223]	AGATTAGATTTTCCAGCAGAAGATAAAAAATACCGA	Therm_Nun3_4[857]	GTTTGACCGTAAATCAAAATCACCGGCCTTTATAG	29[263]	ATGAATTTTCTATCGGTTTATCAGCTTGCTGAATA	16[493]	AATTTCGGAACCTATTAAGAACCATTTCATAATCA
NotchedRectPlain_14[144]	CATATTTATTTCGAGCCAGTAATAAATCAATA	Therm_Nun3_7[864]	GGATAGGTCACAAGACACTTATTCATTAAAGGTGAATCCGGGCACGGAGGCCTGTACAGCGCCGAAACT	22[68]	CTATTTGAGGACAACGAAAGAGGCAAAACGAA	12[486]	AAACCGATTGTCATAGCTGTTTCCCCTAATGACAT
NotchedRectPlain_42[48]	CTCAGAGCGAAGGATTAGGATTAGAAACAGTT	Therm_Nun3_3[871]	GTTTCGACTTGAGCCATTACGGAAACACGGAATAA	5[95]	ATATATTTGAATAAACACGCCAACATGTAATT	15[472]	GAAAGTATTAACCACCCAACCAGAGCCACCAAGAC
NotchedRectPlain_44[6]	CTGAAACATTTTGTCAGACGATTGGCCTCAGGAGGTTGAGGCAGTT	Therm_Nun3_2[886]	TATCACCGTCACTCATCGGCATTTTCGGTCAAGGAGCACCCCAATATCCAAGTGGAAAAGCTT	14[80]	CCTAAGAATGGAAAGCGCAGGAGGCAGGGAACCAGA	0[286]	GCAGATAGCCGAACAAAGTTACCAGAAGGAAA
NotchedRectPlain_14[208]	GCGTTATACGACAATAAACAACATACAATAGA	Therm_Nun3_4[890]	ATATAAAAGAAACGCAGTTGGTGTAGCGTTTGCCATCCGC	9[95]	ACGCTGAGTAAATCGTCTCATCGAGAAGCCTT	7[619]	CTTTGACAACTCGAAATCCGCGACATTCATTTTAG
NotchedRectPlain_45[63]	GCCACCACCCTCAGAGCCGCCACCGCCAGAAT	Therm_Nun3_0[893]	TAGCCCCCTTATTAGATGGGCGTGGTATATG	3[79]	AAGCCGTTATGTAGAAATAGTGAATTTTTCAA	9[793]	GTAACAAATAACCCTCG
NotchedRectPlain_24[176]	GCCACGCTTTGAAAGGAATTGAGGAAACAATT	Therm_Nun4_3[1073]	ACGAGCGTCTTTGAACACCCTACAGATCCGG	0[328]	???????????????AGTCAGAGGGTAATTGTGAACACCATCCTGTT	2[563]	TTTGAAGCCTAGAAACGAATACATTTGAGGAGATA
NotchedRectPlain_7[63]	TTTCATGATGACCCCCAGCGATTAAGGCGCAG	Therm_Nun4_5[1076]	GAACAAAGTCAGAGGGATTAACTCCAGAGCCTAA	31[47]	????????????????AAGATTCAAAAGGGTGAGAAAGGCCGGAGACA	3[381]	GAAATACCGACCGTGTGATAAATAAGGCGTTA
NotchedRectPlain_42[112]	TCGGCATTGCGTCAGACTGTAGCGGATACAGG	Therm_Nun4_7[1080]	CGGAAAAACGGGTATGCGTCGATACGCTCTTGAACTGGACCT	10[0]	TTTATTTTGTCACAATCAA?????????????????????	9[428]	TCTAAAGTTTTGTCGTCTTTCCAGACGTTAGT
NotchedRectPlain_0[144]	ATTGAGGGTAAAGGTGAATTATCAGCCAGCAA	Therm_Nun4_4[1087]	AGGACCAGGCCTGAATCTTACCAACGCTAAGGAGCACCCCAATATCCAAGTGGAAAAGCTT	33[113]	GTAAAACGAGGCGATTCAAAGGCTTGTTAAAATTCGCATTAA	9[751]	TCATGCGTAGAGGCAAAGAATTAGCGCAAAAGAAG
NotchedRectPlain_19[127]	TCAGGTCATTTTTGAGAGATCTACCCTTGCTT	Therm_Nun4_3[1096]	TTTTTTTATCAAAGCGCCATTCGCGTTACCAGCGC	20[312]	TGATGGTGAGCAAGCGTTTGACCATTAGATACCTGGAAGTACGTTGAA	12[359]	TATAAGTATAGCCCGGAATAGGTGTATCACCG
NotchedRectPlain_5[159]	AGCGCCAATAAAGGTGGCAACATAGTAGAAAA	Therm_Nun4_3[1103]	GTTCATTAGACGGGAGATAATTGAGAAGGAAACCG	29[59]	TTCGCTATCGACTCTAACCATCAATAGAACCCCTGA	2[732]	CTAGGGCGCTGAAGGGCGGATGATGGCAATTCCCA
NotchedRectPlain_26[16]	GAGTTGCATTTTTGTAAAGCCTGGGGTGAGCCGGAA	Therm_Nun4_5[1103]	TAATATCAGAGGAAGCGACAAAATAAACAGCCTAT	12[72]	AGGAGGTTTCTCTGAACGTCAGACAGCAAAAT	1[542]	TTTGCGAACCTCCCGACGTCAAAAAGATTAGAGCC
NotchedRectPlain_28[208]	AGAAGTGTCATTGCAACAGGAAAAAATCGTCT	Therm_Nun4_4[1115]	GCCGAACAAACATTCAGGCACCCAGCTACAAGCCA	37[119]	ACGACAGTTAACGCCA	16[598]	CCACATACATGGCTTTTGAAAGCGCACCGTAATCA
NotchedRectPlain_8[144]	TGAACAAAGATAACCCACAAGAATATGAAATA	Therm_Nun4_0[1115]	TTTGCTGCGCAACTGTTGTAAGCACCCACAAGAAT	9[287]	CAGCTGATAAAGAATAGCCCGAGACCTTTACAGAGAGAAT	10[479]	GCAAGAGCTTATAACCTTGCTTCTCACTACGAGAG
NotchedRectPlain_44[48]	AATGCCCCATAAATCCTCATTAAAAGAACCAC	Therm_Nun4_0[1122]	TTGCATATTATAACATAAAAACAGGAGATAAGATA	23[95]	AAAATGTTAGCGAGAGGTATCATCGGCTGGCT	13[514]	GTAGCCATCTCCACCAGAGCCGCCTGCCTATTGCG
NotchedRectPlain_1[31]	CCTCAAGACACCACCCTCATTTTCCGTAACAC	Therm_Nun4_5[1131]	TGAGAGAGAATTTATCCCAATCCAGCCTTAAGCGA	14[0]	CACCCTCAGAACCGCCACCCTCAGAGCCA???????????????????	5[751]	TATTTACATTGTGGATTAGAGTCCACTATTAACGC
NotchedRectPlain_7[159]	TACATACACCGAGGAAACGCAATAAGTTACCA	Therm_Nun4_7[1138]	TCGGTGCGGGCCGAAGCCCAATAATAAGAGCATGA	23[39]	???????????????????AATCATAAGGGAACCGAACTG	12[327]	TACTCAGGAGGTTTAGTACCGCCACCCTCAGA
NotchedRectPlain_29[159]	GAATGGCTACCAGTAATAAAAGGGCAAACTAT	Therm_Nun4_5[1138]	AGCCCTTTTTAAGAAAAGGGAAGGATCAAGATTAG	17[111]	TTAAAGCCTTATTCTGAAACATGA	17[549]	GAAGTCGACTTGAATTATCACCGTTTTTCATTCAG
NotchedRectPlain_42[16]	CAAGCCCATTTTTGAAAGTATTAAGAGGCTATTATT	Therm_Nun4_0[1150]	AGGTTTTGAAAATAAGATAGCAGCCTTTACAGTTA	19[71]	CACCAGTAACATTCAATTTTGCTCAGAACCGC	12[669]	CGTCGATCGGTGCGGGCCTGGCCCTTAATGTGTAG
NotchedRectPlain_12[16]	TTTTTGCGTTTTCAGAAAACGAGAATGAAATGCTTT	Therm_Nun4_2[1150]	AAAAACGATTTTTTGTTCGACTTGGCTATTACGCCCACTTT	30[112]	CAGAGGGGAGGAAGCCCGAAAGACACCCTGTA	0[458]	CTCCTTGCTGAACCTCATGGCAAAATTAACTGAAC
NotchedRectPlain_14[16]	TCAATTCTTTTTGATGGCTTAGAGCTTAAGAGGTCA	Therm_Nun4_5[1158]	AAACAATGACGACAAAAGATCAATAtGTGCTCCTACGtAAAATCTCCCT	27[111]	TAATAAAAAAAAGAAG	14[732]	GTCATTGCCTGAGGATAAGGCGAAAATCCTGTCAG
NotchedRectPlain_9[127]	GGACGTTGAGAACTGGCTCATTATGCGCTAAT	Therm_Nun4_7[1166]	AGCACAATAGCAATAGCTATCTTACCTCTTCCGGG	9[319]	AGAGTTGCGTTCCGAAATCGGCAAAGCGCATTAGACGGGA	0[591]	TCCTGTCCAGCGCCATTAAAAATAAAACAATAATA
NotchedRectPlain_27[159]	ATCAACAGGAGAGCCAGCAGCAAAATATTTTT	Therm_Nun4_2[1168]	ATCGGACGTCAAAAAAG	38[104]	ATACTTTTCCTGGGGTACGACGTT	6[626]	TCTGTTCAGAAAACGAGCAAATGGCGCAGAGGCGA
NotchedRectPlain_11[159]	GCCCAATAGACGGGAGAATTAACTTTCCAGAG	Therm_Nun4_3[1171]	TCCTTATCATTCtGTGCTCCTACGtAAAATCTCCCT	32[76]	CACAAAAATTTTTATGATATTCAACCGTAGAG	6[697]	TTCATTGAGATTAGCGTCCAATACTAATTCTATTT
NotchedRectPlain_22[48]	GGCGATCGCGCATCGTAACCGTGCGAGTAACA	Therm_Nun4_0[1175]	TTTAGCGAACCTCCTACTGTCTTtGTGCTCCTACGtAAAATCTCCCT	19[228]	CCAAATAACTTTTTAAGAAAAGTATAGCGTAACGATC	15[447]	ACACCACGGAATAAGTTTATTTTGTCACAATCAATAGAAAATT
NotchedRectPlain_27[95]	CTTGCATGCCGAGCTCGAATTCGTCCTGTCGT	Therm_Nun4_5[1176]	GTAAAGTAGAGAATATAAAGTTGGCGAACACTTT	24[56]	ATCCCCAGACGAAAGATTCATCAGTTGATTATGCGATAAGGCTT	5[577]	AAAAGAATATAAAGTACCATCCTAAGATTAGTTGC
NotchedRectPlain_26[144]	GCCAACAGATACGTGGCACAGACATGAAAAAT	Therm_Nun4_0[1182]	GAGGCGTAGGGGGATGTGCTGAGTAATACACTTT	35[39]	?????????????AACAACCCGTCGGATTCTCCGTGGGAA	0[486]	GTAATTGAGAATGAAAAATCTAAAGAATTGAGGAA
NotchedRectPlain_18[176]	TTGAATTATTGAAAACATAGCGATTATAACTA	Therm_Nun4_5[1183]	AATTCTGTCCAGACTTTACGAGGGTATTAAACCAATATC	1[121]	GTTGGTTACAAAATTAATTTTCCCTTAGAA	12[391]	ACCAGGCGGATAAGTGCCGTCGAGAGGGTTGA
NotchedRectPlain_10[48]	TAAATATTGAGGCATAGTAAGAGCACAGGTAG	Therm_Nun4_4[1192]	GCCCAAGGCGTATTCTAAGAACGCCAAGAACGCATGTAGAAACCAtGTGCTCCTACGtAAAATCTCCCT	3[121]	GGTATTAAACCAACCTTATCAGATAGCTTCTGACCTAAATTTAATGG	12[458]	AAAAATTGTTATCCGCTTAAAGTGGAGACTCCTCA
NotchedRectPlain_21[191]	TTAAGACGATTAATTACATTTAACACAAAATC	Therm_Nun4_0[1199]	CGGATTAAGTTGGGTAAAGGCAGAATAAACAACAT	0[120]	TCCCAGTCGCCTAATGAGTGAGCTTTGCTTTG	6[767]	GAATTACGAGGGGCTTGCAATCTTGACAAGAATAA
NotchedRectPlain_11[31]	ACGAGTAGATCAGTTGAGATTTAGCGCCAAAA	Therm_Nun4_3[1208]	CGCATATCCCATCCTAAGACGACAGGCATTTTCGA	20[120]	TCGCCTGAAACTCACATACCAAAAACATTATGTTCAAATAGGGATCGT	17[751]	AGCTTTCCGGCGCAAAATAATACTTTTGCGGGAAT
NotchedRectPlain_22[176]	CGACAACTTCATCATATTCCTGATCACGTAAA	Therm_Nun4_5[1215]	GTTAAAAATAACTCATCGAGAACAGCAAATCGTTT	36[104]	GAGAGATCTAAAGTTGGGATCGGCCT	11[646]	CCTCAAATGCTAGCTATAGAATACCAAGTTACGAA
NotchedRectPlain_2[112]	TTATTCATAGGGAAGGTAAATATTCTTTCCAG	Therm_Nun4_4[1220]	CATGTAATTTCGCCAGGAGATATAGAAGGCTGTAC	16[0]	CATGGCTTTTGATGATACAGGAGTGTACTGGT????????????????	0[563]	AAAAACCACCAGCAGAATTTAGAATCCCAATCCAA
NotchedRectPlain_20[16]	GATTGACCTTTTCCCAAAAACAGGAAGATGATAATC	Therm_Nun4_7[1222]	TCCCAGTCACAACAACGTGCAGAACGCGCCTGTTTACCGGGCACGGAGGCCTGTACAGCGCCGAAACT	37[87]	TAGGAACGGTAAACGTCAGCCAGCAGGGGGAT	3[646]	CCCCAAGCACTTTAAAAGTTTGAGTTTTGAATCGC
NotchedRectPlain_20[112]	CTGTAAATATATGTGAGTGAATAAAAAGGCTA	Therm_Nun4_0[1227]	CAAAGCAAGCAAGTCCTGAACAAGCAGCTAACCAA	5[116]	ATACCGACCGCGAGC	13[542]	CCCTTGACAGGAGGTTGGTATAAATTTCCAGTCGG
NotchedRectPlain_18[208]	AAAACAAACTGAGAAGAGTCAATATACCTTTT	Therm_Nun4_2[1243]	TCAACAATAGATCGTTTTTATTTTCATCGTAAGGAGCACCCCAATATCCAAGTGGAAAAGCTT	13[103]	CGTTTGCCATCTTTTCATAATCAACGGCATTT	0[414]	AAGTCAGAGGGTAATTGAGCGCTAATATCAGAGA
NotchedRectPlain_25[159]	CGGAATTACGTATTAAATCCTTTGGTTGGCAA	Therm_Nun4_4[1247]	GAGAATCGCCATATTTGACGTTGGCGCCCAATAG	28[0]	AATCCCCCTCAAATGCTTTAAACAGTT?????????????	0[697]	ATTTAGTAGAACAGAGATAGAACCCGGAATTATGG
NotchedRectPlain_29[31]	GTGAGCTAGCCCTTCACCGCCTGGGGTTTGCC	Therm_Nun4_0[1250]	GGAATCATTACCTAAAACGACGTGGTATATG	2[64]	ATCGCCATGACGACGAGAGAAAACTTTATCAA	2[739]	GTAAGCTTTCCTCGTTAGAACAATACACCAGTCAC
NotchedRectPlain_11[127]	TTTGCCAGGCGAGAGGCTTTTGCAATCCTGAA	Therm_Nun5_3[1430]	TATTAATTAATTGGTTGGGTTACAGATCCGG	8[80]	AGCATAAAGAGGCGAATTATTCATGAGGTTTTGAACAAGC	9[507]	TGAAATTGCTGAATATAAAGCGAAGAACAACTAAA
NotchedRectPlain_18[48]	CATGTCAAAAATCACCATCAATATAACCCTCA	Therm_Nun5_5[1433]	ATATAACTATATGTAACGGCTTATTCCCTTAGAATCCATA	7[63]	CTAGAAAAAAGAACGCCAATAAACATCCTAAT	11[605]	ATCAAAAATCTTGACCATCAATTACCTGAGCAATT
NotchedRectPlain_2[16]	CAGCGAAATTTTTTTTTTCACGTTGAAAGAATTGCG	Therm_Nun5_7[1437]	AATTGTAAACGGTATGCGTCGATACGCTCTTGAACTGGACCT	13[88]	ATTAGGATCCTATTTCTTAGAGCCTGTAGCGCG	15[751]	AGAGAGAAGCCTGGTTCCGAAATCGACCGCTTGGC
NotchedRectPlain_7[127]	CCAGGCGCGAGGACAGATGAACGGTTTTTAAG	Therm_Nun5_5[1452]	CTGAGCGTTAAATAAGAATTATCCGTGCTTCTGTAAATCGTCGCAGGAGCACCCCAATATCCAAGTGGAAAAGCTT	29[199]	CACAGACAGCCACAATGACAACAACCAGAGAGTAC	10[556]	ACAAAAACAAAATTAATCGCGAAATTGCAGGGAGT
NotchedRectPlain_27[31]	ATTAAGTTTTCCACACAACATACGCCTAATGA	Therm_Nun5_0[1452]	ACCTCTCACAATTCCACAAAATAAGTGCAAATCCA	20[248]	AGTGTTGTTCTTTTCAGCGAGCTGAAAAGGTGGCTTAATTGCTTTCGA	12[423]	TAGGATTAGCGGGGTTTTGCTCAGT
NotchedRectPlain_13[191]	ATTATTTATTAGCGAACCTCCCGACGTAGGAA	Therm_Nun5_0[1466]	TATGTGAGTGATTGAAAAACCTTTTTAACCTCATG	7[116]	AAAACATAGCTTCCA	15[779]	CTGTCCCTTATAAATCAACACTCCATGCCAGTTTG
NotchedRectPlain_28[176]	GTAAAAGACTGGTAATATCCAGAAATTCACCA	Therm_Nun5_5[1466]	ATCGAGAGACTCATAGCGATAGCTTTAAATCACGA	27[39]	?????????????AAAAGGAATTACGAGGCATAGTAAGAG	17[716]	TTGCTTCAGGCGGCGGATTGACCGTAATATTTCAG
NotchedRectPlain_16[112]	AGAGGCATACAACGCCAACATGTATCTGCGAA	Therm_Nun5_7[1473]	GCCGGAAGCATTTGAAATAAGAACGCGAGAAATTT	39[67]	TTACGAGCTTTATTTTTGTGAGTGCCTGAGCAATTC	14[556]	TCATTGATATCAGACTGTAGCGCGCACCGACTTGC
NotchedRectPlain_29[95]	GCCAGCTGCGGTTTGCGTATTGGGAATCAAAA	Therm_Nun5_2[1473]	TCTGCAAGACAACCGACCGTGTGATCAACATAATA	26[96]	AACGTCATCTTTGACCCCCAGGAGATTTGCTTTTGCCGAACTAA	10[528]	CAACATGTTTCGCGTTTATAATAATTTTTTCCACC
NotchedRectPlain_26[176]	GTCACACGATTAGTCTTTAATGCGGCAACAGT	Therm_Nun5_7[1487]	GTGTATGGAAACAGTACAAGATTAAAAATCATAGG	11[39]	?????????????????????TAGAAAATTCATATGGTTT	6[775]	CCAGACGACGATAAAAAAGAGCATAAATTATTT
NotchedRectPlain_6[144]	GCAATAGCGCAGATAGCCGAACAAATAACGGA	Therm_Nun5_2[1487]	ATCAGACGCTGAGAAGAGTTTTTTAAAAGCCTGGG	30[0]	CAATGCCTGAGTAATGTGTAGGTA????????????????	14[528]	AGGCGGCATTTTCGGTCTTAAAGGCTAGAGGATCC
NotchedRectPlain_23[31]	GCAAATATGATTCTCCGTGGGAACCGTTGGTG	Therm_Nun5_7[1501]	GTGCTTCTGACCAAATATATTTTAGAAATAAAGAA	19[103]	AATCCTCATCGGTCATTCACCGACTTGAGCCAATTGACGGACTCCTCAAGCCACCA	3[612]	CAATCGACAACTCGTATAAAACATACGACGACAAT
NotchedRectPlain_12[208]	TAAGTCCTGCGCCCAATAGCAAGCAAGAACGC	Therm_Nun5_2[1501]	ATAATAGTGAAACTTTTTCTAAATTTAATGGTAAA	9[358]	????????????AGCAGGCGAAACTGAACAA???????????????	0[662]	AAATTAACCGTAATCAGTGAGCTTGACGGGGATTT
NotchedRectPlain_29[63]	ACTGCCCGCTTTTCACCAGTGAGATGGTGGTT	Therm_Nun5_3[1503]	GTAGATTTTCAGGTTTtGTGCTCCTACGtAAAATCTCCCT	29[167]	CACCAGTACAAGATATATTCGGTCGCTGACCGGAA	9[479]	TGCGTAAATCTTTGCGGATGGCTTAACTCCACAGC
NotchedRectPlain_14[48]	TTTCATTTCTGTAGCTCAACATGTTTAGAGAG	Therm_Nun5_4[1518]	GTTTGAATTTCATCCTAATGATCATTTGAATTACCTCTGC	19[358]	TAGAAAGGAACAACTAAAGGA??????????????????	11[716]	TAGCGACTGGATTAGGAATACCACAGCTTGAGGTA
NotchedRectPlain_31[191]	CCGCCAGCTTTTATAATCAGTGAGAGAATCAG	Therm_Nun5_0[1518]	AACAATTGTGAGCTAACCACTTT	20[280]	ATAAATCATGCCCTTCATAACCTGTTTAGCTACATGTTTTAGGAGCCT	12[493]	CGACATTCAATCACCGGTCAGAGCCGCCACCTTCT
NotchedRectPlain_3[63]	TGTAGCATAACTTTCAACAGTTTCTAATTGTA	Therm_Nun5_2[1521]	CGTAAAACAGTTAGTAACAT	6[40]	TACATAAAGTCTGAGAAATATCCCAACATGTTCAGCTAAT	2[449]	ACCACCGCGCTTTTATTTTCATCGAATTCTTAACCCT
NotchedRectPlain_5[31]	AAAAAAGGCTTTTGCGGGATCGTCGGGTAGCA	Therm_Nun5_5[1522]	TATCATTTTGCAATTATTTGCAtGTGCTCCTACGtAAAATCTCCCT	32[0]	GGTAATCGTAAAACTAGCATGTCAATCATATG????????????????	3[681]	CCCACTACGTGAAGGAAGGAACGGTACGCCAGAGT
NotchedRectPlain_15[63]	TCAGAAGCCTCCAACAGGTCAGGATTTAAATA	Therm_Nun5_7[1522]	TCACTTTAAAACACTTT	39[183]	GCAAACTCCAACAGGTTAGCAAAATTAAGCAAGTCGGGAAACCTGTCG	8[591]	GTGAACCATCGCCCACGTGCTTTCTACCCTGACTA
NotchedRectPlain_3[31]	TGAGTTTCAAAGGAACAACTAAAGATCTCCAA	Therm_Nun5_3[1526]	GATGAATATA	6[80]	TGCTTCTGAAGAGTCAACCAATCAAAAGTAAT	0[598]	AAAGTAATTCTGAACAACCAGCTACAATTTTGTTA
NotchedRectPlain_16[80]	AACGCAAAGCAATAAAGCCTCAGGATACATT	Therm_Nun5_0[1532]	AATTAATTACATTTAACGTCAtGTGCTCCTACGtAAAATCTCCCT	4[64]	TCTGTCCAATTTAACAACCGGAATCATAATTA	3[472]	GCGCATTAGAATCAGATCATCGAGAACAAGCAACG
NotchedRectPlain_45[159]	TCTTTTCATAATCAAATTATTAGC	Therm_Nun5_5[1533]	GGAACAACGAACGTTATTAATATTAATTCACTTT	0[231]	GGTGAATTCGTCTTTCCTATCTTACCGAAGCCGAAACGATAGTCCACTA	8[458]	TCCATTAATTTTCCTCCTTTTGATAAGAGAGA
NotchedRectPlain_1[95]	AGGGTTGATACTCAGGAGGTTTAGATAGTTAG	Therm_Nun5_3[1536]	CAGTAAAACAAGCGTTGCGCTCACTCTTTGCC	11[119]	CACCCTCATTCAGGGAGCAGTATGCATTAAAG	1[681]	GATTAATCCTGCGAACGTGGCGAGAAACCATCCCA
NotchedRectPlain_21[127]	AAATAATTTTTAACCAATAGGAACAACAGTAC	Therm_Nun5_5[1540]	AGAAACCACCAGAAGGTTAGACCTTTTACATCGGGGAT	3[47]	ACCGCGCCAGAAAAATGACTACCTATCCAATC	8[619]	ATTCTGCTCCAGTTGCGCCGACAAAAACAGCATAA
NotchedRectPlain_17[159]	TAAAGTACCAGTAGGGCTTAATTGCTAAATTT	Therm_Nun5_7[1550]	CGCTAAACAAACATCAAGAACAGTAACCTACCATATCAAtGTGCTCCTACGtAAAATCTCCCT	25[47]	????????????????TGAGATGGTTTAATTTCAACTTTAATCATTGT	15[674]	TTCATGCCCTTCACCGCCTCTTCGCGTGAGCGAGT
NotchedRectPlain_20[176]	ACAGAAATCTTTGAATACCAAGTTAATTTCAT	Therm_Nun5_0[1557]	GATGTTCCAGTCGGGAAATTCGACAAATTATCATC	21[39]	???????????????????TAAAATACGTAATGCCACTAC	9[674]	CTTTTTTTCATTTGGGGCATTGAATGGAACAACAT
NotchedRectPlain_25[31]	TAGATGGGGTGCGGGCCTCTTCGCGCAAGGCG	Therm_Nun5_2[1564]	AATAATGGAAGGGAGCGGACTCGTATTAAATCGCC	23[119]	AACCGGATATTCTCAAGAGTAATCTTGA	7[790]	TATCAGCTGCTTTCATTACCCAAATCATATCAAAAGCTA
NotchedRectPlain_43[127]	TATCACCGTATAAGTATAGCCCGGTAGCAAGG	Therm_Nun5_4[1571]	ACAACCTGTCGCCTGAGCAAAAGAAAGAAACACTG	20[216]	TTAAAGAGCGGTTTGTAGTAGTAGCATTAACTGATAAGAACCGATAG	9[779]	AACAAGCAATAAAGCCTCCCAAAATAGAGCAACAC
NotchedRectPlain_22[112]	CTTTTACACAGATGAATATACAGTGCCATCAA	Therm_Nun5_5[1571]	ATATTATACTTATAACGGATTCGCCTCAATTATGC	37[55]	GCGTCTGGCCTTCCTGACAGGAAGGAAACCAGCGGGCCTC	6[669]	GGTACGTCATAAATATTCGCGAGCTACGGATTCGC
NotchedRectPlain_45[31]	CACCAGAGCCGCCGCCAGCATTGATGATATTC	Therm_Nun5_7[1578]	CAGCTGCATTAAGTATTATATCAGATGATGGCAATTCCCGGGCACGGAGGCCTGTACAGCGCCGAAACT	4[103]	TAAGAGAATATAAGGCATTTTTGTGATAAA	2[767]	AGTTTGCGCTTATTTGACGAGCACGTTGCAACAGAT
NotchedRectPlain_27[191]	CTAAAATAAGTATTAACACCGCCTCGAACTGA	Therm_Nun5_3[1585]	TTGCCTGATTGTTTGGATTCCTGATGACTTTACAA	37[47]	?????????????????????CGCAACTGTTGGGAAGGGCGATCGGTG	16[697]	AGAGTTGCAGCGAAGGGCGGATTCTCCGTGGGTTA
NotchedRectPlain_42[80]	CCCTCAGAACCAGGCGGATAAGTGGGGGTCAG	Therm_Nun5_2[1600]	ATCAATATAATCTTTGAATACCAAGTTACAAAGGAGCACCCCAATATCCAAGTGGAAAAGCTT	13[120]	TTATCACCGAGCCCCCTT	3[584]	TATTTATTTAGTATTAGACTTTACCCGAACGAGGT
NotchedRectPlain_24[144]	CTAAAGCAAATCAATATCTGGTCACCCGAACG	Therm_Nun5_4[1604]	CATTTGAGGATTTAGAATGAATCGCGAATTATTCATTTGA	22[80]	ATTATACCCATTATTAGGCGCATAGCCTGATA	15[404]	TAAAGGTGGCAACATATAAAAGAAACGCAAAG
NotchedRectPlain_25[191]	GATGGCAAAAGTATTAGACTTTACAAGGTTAT	Therm_Nun5_0[1607]	AATCGCGCAGAGGGCCAACGCGTGGTATATG	39[279]	TAATGCTGTAGCTCAATATTTTCATTTGGGGCCCAGTGAGACGGGCAA	6[342]	CATAGGTCTGAGAGACTACCTTTTTAACCTCC
NotchedRectPlain_16[144]	ACAAAGAAAATTTCATCTTCTGACAGAATCGC	Therm_Nun6_3[1787]	TTATTTACATTGCTGATAGCCACAGATCCGG	6[0]	GCAGAACGCGCCTGTTTATCA???????????????????	15[308]	CCGAGGAAACGCAATAATAACGGAATACCCAA
NotchedRectPlain_26[208]	GAAATGGAAAACATCGCCATTAAACAGAGGTG	Therm_Nun6_5[1790]	CTAAAACATCGCCATTGCGCGAAGCAGATTCACCAGTTTT	9[191]	TGCCAGCTGTCTATCAGAATATACGCCTAATTTGCCAGTT	12[591]	GTACAGTAGCTTTCCCAGTCACGAGGAGAGGCAGG
NotchedRectPlain_11[191]	AGAGAATAACATAAAAACAGCCAT	Therm_Nun6_7[1794]	AGAGTTGGTCGGTATGCGTCGATACGCTCTTGAACTGGACCT	29[358]	ATTTTTTCTTCATTCCATATAACAGTTGATTCCCAAT??????????	15[627]	CAACAGTCAAATCCAGTAAGCGTGGGTGGTTTTTCTTAGGCGATGGAAA
NotchedRectPlain_12[80]	GAAGCAAAAAAGCGGATTGCATCAATGTTTAG	Therm_Nun6_0[1809]	GACGAGCGGTCCACGCTGATCAAACCCGAACGAAC	38[72]	GCGGATTGTTTCAACGCAAGGATACAACATACTTGCATGC	3[577]	AACAGCCATATTTGCACGAAAAATAATATCCCGAC
NotchedRectPlain_4[80]	CTCATCTTGGAAGTTTCCATTAAACATAACCG	Therm_Nun6_5[1809]	AATACCTCAATCAATATCTGCAGCACTCAATCGTCTGAAATGGAAGGAGCACCCCAATATCCAAGTGGAAAAGCTT	33[47]	????????????????TACCCCGGTTGATAATCAGAAAAGCCCCAAAA	8[486]	GAAAACGAGGGTAGCAATAGAAAGCCAGACCGGAA
NotchedRectPlain_14[112]	GGTATTAATCTTTCCTTATCATTCATATCGCG	Therm_Nun6_5[1823]	CACCGAATGGCCCAGTAATAAAAGGCGCTCATCCA	25[79]	AACGGTGTTCAGTGAATTTTAAGAACTGGCTC	15[681]	TTAAATGCAATCTATTTTTTTGTTAAATCAGCACC
NotchedRectPlain_16[48]	TATATTTTCATACAGGCAAGGCAAAGCTATAT	Therm_Nun6_0[1823]	AATACCTACATCACACGATATTAGTCTTTAATAAA	36[0]	GCAAAGCGCCATTCGCCATTCAGGCTG?????????????????????	12[775]	CGGCCTCAGGAAGATCGAAGAATACCAAAAACA
NotchedRectPlain_23[95]	GCTCATTTCGCGTCTGGCCTTCCTGGCCTCAG	Therm_Nun6_7[1830]	GCAGGCGAAAATCACCTTGATAAAACAGAGGTCGT	15[47]	???????????????????CCACCCTCAGAGCCGCCACCAGAACCACC	0[775]	TTTGACGCTCAATCGTCGGAAGGGTGTTGTTCC
NotchedRectPlain_21[63]	ACCGTTCTGATGAACGGTAATCGTAATATTTT	Therm_Nun6_2[1830]	TTTTAGCAGAAGCTGAACCTCAAATGTTTGCCGGA	39[87]	ATTGCCTGTCTAGCTGTGCCAAGCGAGCCGGA	15[612]	ATACGGTTTGCGTATTGCCAGGGTACCATTACCAT
NotchedRectPlain_15[191]	TCATTACCGAACAAGAAAAATAATAATTCTGT	Therm_Nun6_2[1844]	GGCATGGCCAACAGAGATCAGCCATTGATGGTGGT	20[92]	GTGCTGCAACGGCCAGATAAATTAAGCCTTTACATCAAAATCGG	7[514]	GGAGCATCGGAGAGGCAAAAGAATCAGTACAAGCT
NotchedRectPlain_4[112]	TCACAATCACACCACGGAATAAGTTGCGCCGA	Therm_Nun6_7[1844]	TGTTTGCAACAGGAAAAAGACATTCCAGACAATAT	11[55]	ACCGGACACCACCAAAGACA	5[549]	GTCTCAGTATCATTTTCGAGCCAGAGAAACCAGGT
NotchedRectPlain_18[79]	AGAGAATCAGCTGATAAATTAATGCTTTATTTC	Therm_Nun6_7[1858]	TCCGGCAAATGTCAGTATTAACACCGGACCTGAAA			2[458]	AATCATTCTGAACAAATATCTGGTCAGTAATA
NotchedRectPlain_0[80]	TGCTAAACTCCACAGACAGCCCTCTACCGCCA	Therm_Nun6_2[1858]	GCGTAAGAATAGAGGCGGAAAAATCTAAAGCATCC			7[681]	TATTCTTATGCGGAACCGAACTGACAACAATAGAA
NotchedRectPlain_14[80]	TCGCAAATAAGTACGGTGTCTGGACCAGACCG	Therm_Nun6_3[1860]	CCTTCTGCCGATTAAAtGTGCTCCTACGtAAAATCTCCCT			8[563]	TTATACCAAGTACATTTGAAGTTTCATTCCAGCAT
NotchedRectPlain_3[159]	GACTTGAGAGACAAAAGGGCGACAGGTTTACC	Therm_Nun6_5[1872]	TGCAACAGTCGAAAGGAGCAGAGCGTAGAtGTGCTCCTACGtAAAATCTCCCT			10[732]	AGAGCAGGCAATTTTCAGGTTTAACCATAGGCGAG
NotchedRectPlain_44[112]	AACCAGAGCCACCACCGGAACCGCCTCCCTCA	Therm_Nun6_4[1875]	GCTGAGAGCCAGCAAAATCGGAACAATATTACCGCAGAAC			6[521]	TGAAAGACTTCAAATATTAAATATTTTTTTAATGG
NotchedRectPlain_22[16]	CAGCTGGCTTTTGTAATGGGATAGGTCAAAACGGCG	Therm_Nun6_0[1875]	TATCCAGCAAAATCCCCACTTT			0[318]	TATCTTACCGAAGCCCTTTTTAAGAAAAGTAA
NotchedRectPlain_17[63]	TGCAACTAGGTCAATAACCTGTTTAGAATTAG	Therm_Nun6_2[1878]	CTAAACAGGAGCC			6[374]	CTGAGAAGAGTCAATAGTGAATTTATCAAAAT
NotchedRectPlain_29[191]	TAGCCCTATTATTTACATTGGCAGCAATATTA	Therm_Nun6_7[1878]	TTATAAGGCCACCACTTT			14[448]	AGAAGAACCGCGCCTCCCTCAGAGCATATGGCCACACA
NotchedRectPlain_17[223]	AATGCAGATTTTGAAAAAGCCTGTTTAGGGAATCAT	Therm_Nun6_3[1887]	CAGGAACGGTAACTATCAGAATAGCCCGAGAGGCGAGATAG			9[640]	ATACATTTCGAATGACCTTGATACCGGAAGAAAAA
NotchedRectPlain_13[63]	CATAACCCGCGTCCAATACTGCGGTATTATAG	Therm_Nun6_0[1889]	GGCCTTGCTGGTAAGGGATTTGGAGtGTGCTCCTACGtAAAATCTCCCT			10[584]	TTACTGCGAAGATGATGAAACAAAGATTTGTGATA
NotchedRectPlain_7[95]	ATACGTAAGAGGCAAAAGAATACACTGACCAA	Therm_Nun6_5[1890]	CGGGCGCAAGGAAGGGAAGAAAATCAAACACTTT			4[521]	GCAAACTAATATGAAAATAGCAGCCGTTTTACCTT
NotchedRectPlain_13[159]	CCTAATTTAAGCCTTAAATCAAGAATCGAGAA	Therm_Nun6_5[1900]	GGCGCTGGCAAACGTGCTAATCCTGAGAAGTGTTG			5[646]	CAGACAATATTAACATTAGTCGAGGTGCCGTACGA
NotchedRectPlain_4[16]	CGCCTGATTTTTGACAGCATCGGAACGAACCCTCAG	Therm_Nun6_7[1907]	GGTTAGTAGAAGAACTCAACGCCAGTTCCTCGTTAGAATtGTGCTCCTACGtAAAATCTCCCT			0[493]	GTAGGGCTTACCGCACTATAGAAGGCTTATCAAAA
NotchedRectPlain_19[191]	AGGCGTTAGGCTTAGGTTGGGTTAAGCTTAGA	Therm_Nun6_0[1914]	CCTGGAGTGTTGTTCCAGACGGGGAGGTCACGCTG			9[332]	ATAGGAACCCATGTACCGTAACACTGAGTTTC
NotchedRectPlain_19[31]	CAATAAATAAATGCAATGCCTGAGAAGGCCGG	Therm_Nun6_2[1921]	GAGCACGTATAGTGTAGCAAGCCGGCGAACGTTAG			7[709]	TTAAGAAAGAGGACAGATAGTACCTCTAATAGTAG
NotchedRectPlain_4[144]	ATACCCAACAGTATGTTAGCAAACTAAAAGAA	Therm_Nun6_4[1928]	CTTGTTTGGAAAGTAATAACATCACTTTTTATGAC			14[563]	ACGATTGGCCGTGCCTTGTGCCAGCTGCATTGCCA
NotchedRectPlain_24[112]	ATTTTGCGTTTAAAAGTTTGAGTACCGGCACC	Therm_Nun6_5[1928]	CGCGTTGCTTTAATCAGTGAGGCCATTTGATTCAA			0[350]	ATAAGAGCAAGAAACAATGAAATAGCAATAGC
NotchedRectPlain_10[16]	AAACAGTTTTTTTAATGCAGATACATAAGAATACCA	Therm_Nun6_7[1935]	GAGTCCACTATGAGCCCCCACACCCGCCGCGCTTAAT			7[570]	TATTCGGTCGAATTGTAAAGCAAAGCGGATTTATA
NotchedRectPlain_20[80]	CTTTCATCTCGCATTAAATTTTTGAGCAAACA	Therm_Nun6_3[1942]	AGTAGGCGCGTACTATGGTAACCACCGATTTAGAG			12[662]	CTTTCATCAACCGCCATCCGTTCTAGCTGATAAGA
NotchedRectPlain_23[127]	GCTTCTGGCACTCCAGCCAGCTTTACATTATC	Therm_Nun6_2[1957]	GCGCCGCTACAGAAAGAGTCTGTCCATCACG			0[767]	CCGCCAGCCATATAACGTCCACCACACCCGCCGGA
NotchedRectPlain_10[168]	AGGTTTTGGCCAGTTACAAAATAAACAGGGAAGCGCATTA	Therm_Nun6_4[1961]	ATCGGAACCCTAAAGGTAAAGAATGTAGCAATACTTCCCG			9[447]	AAATGAATTTTCTGTATGG
NotchedRectPlain_25[127]	CCCGGGTACCTGCAGGTCGACTCTCAAATATC	Therm_Nun6_0[1964]	CAAATTAACCGTCGTGGACTC			3[674]	TGGGTCATTTTGCGGAACATACGTGATACTTCTTT
NotchedRectPlain_8[112]	AAAAGTAATATCTTACCGAAGCCCTGTACAGA	Therm_Nun6_7[1993]	TGAACCATCACTTTTTTTTTTTTTTTTTTTTTTTTTTTTTTTTTTTTTTTTTTTTTTTTTTTTTTTTTTTTTTTTTTTTAGTAGTAGCAT			5[744]	GTAACTGGTAATATCCAGAATCAGATAGCGGTCAC
NotchedRectPlain_20[48]	ACCCGTCGTTAAATTGTAAACGTTAAAACTAG					2[556]	ATATAAATCAATTTACGAGCATGTTAATAAGCAGA
NotchedRectPlain_11[95]	CGATTTTAGGAAGAAAAATCTACGGATAAAAA					2[528]	GGGAATCAATAATCGGCGCAGAGGTAACACCGCCT
NotchedRectPlain_19[159]	AATGGTTTTGCTGATGCAAATCCATTTTCCCT					9[364]	GTCACCAGTACAAACTACAACGCCTGTAGCAT
NotchedRectPlain_43[31]	ACAAACAACTGCCTATTTCGGAACCTGAGACT					9[681]	ACATCGGGAGACAACTTTTCATTGTGAATTACACA
NotchedRectPlain_30[112]	ATCACTTGAATACTTCTTTGATTAGTTGTTCC					13[790]	AGGGGATAATCCATGTCAATCATATGGTTGTAGCCCGAG
NotchedRectPlain_30[80]	CCCCGATTTAGAGCTTGACGGGGAAAAGAACG					14[767]	TTATGAAACTAGAGAAAAGCCCCAAAGTGCATCGCC
NotchedRectPlain_28[48]	TATCAGGGCGAAAATCCTGTTTGACGGGCAAC					8[514]	AAAACACTAAAGCAGCGAAAGACAATTGCGATAAT
NotchedRectPlain_31[95]	GAATAGCCACAAGAGTCCACTATTAAGCCGGC					1[507]	ATCATTCCAACAACGCCCACGCTGAGAGCCAAATA
NotchedRectPlain_11[223]	TTAACGTCAAAAATGAAAAAACGATT					16[704]	AGCAAAATTTTTAGAACCAGGCTATTGTTAAAATT
NotchedRectPlain_16[176]	TATGTAAAGAAATACCGACCGTGTTAAAGCCA
NotchedRectPlain_45[95]	GAGCCGCCACCCTCAGAACCGCCACGTTCCAG
NotchedRectPlain_12[176]	CTAATTTACCGTTTTTATTTTCATCTTGCGGG
NotchedRectPlain_9[159]	GAAGGAAAATAAGAGCAAGAAACATGAGTTAA
NotchedRectPlain_21[159]	TAGAATCCCCTTTTTTAATGGAAACGGATTCG
NotchedRectPlain_30[144]	TACAGGGCGCGTACTATGGTTGCTAATTAACC
NotchedRectPlain_9[95]	CTTTGAAAATAGGCTGGCTGACCTACCTTATG
NotchedRectPlain_8[48]	AAAGATTCTAAATTGGGCTTGAGATTCATTAC
NotchedRectPlain_25[95]	GAAGATCGTGCCGGAAACCAGGCAGTGCCAAG
NotchedRectPlain_10[80]	ACTGGATATCGTTTACCAGACGACTTAATAAA
NotchedRectPlain_22[208]	GGATTTAGTTCATCAATATAATCCAGGGTTAG
NotchedRectPlain_5[127]	AAACGAAATGCCACTACGAAGGCAAAGACTCC
NotchedRectPlain_17[127]	CTGTAATAGGTTGTACCAAAAACACAAATATA
NotchedRectPlain_42[144]	AATCACCAGTCACCAATGAAACCAATCAAGTT
NotchedRectPlain_44[144]	TGCCTTTATTCGGTCATAGCCCCCATCACCGG
NotchedRectPlain_0[16]	AATAATAATTTTATAGGAACCCATGTACAGGGATAG
